# Supplementary material for: Nitric Oxide as a Remedy against Oxidative Damages in Apple Seeds Undergoing Accelerated Ageing
Source: Antioxidants (Basel). 2021 Dec 28;11(1):70. doi: 10.3390/antiox11010070 (PMC8772863; doi:10.3390/antiox11010070)
Supplement: Supplementary file 1 [file antioxidants-11-00070-s001.zip]

Archive with 1 entries (1 files):
- antioxidants-1526356-supplementary.pdf
